# Supplementary material for: Biodegradation and Metabolic Pathway of the Neonicotinoid Insecticide Thiamethoxam by Labrys portucalensis F11
Source: Int J Mol Sci. 2022 Nov 18;23(22):14326. doi: 10.3390/ijms232214326 (PMC9694413; doi:10.3390/ijms232214326)
Supplement: Supplementary file 1 [file ijms-23-14326-s001.zip]

Archive with 1 entries (1 files):
- ijms-1975341-supplementary.pdf
